# Supplementary material for: Bacterial Adhesion Strength on Titanium Surfaces Quantified by Atomic Force Microscopy: A Systematic Review
Source: Antibiotics (Basel). 2023 Jun 1;12(6):994. doi: 10.3390/antibiotics12060994 (PMC10295333; doi:10.3390/antibiotics12060994)
Supplement: Supplementary file 1 [file antibiotics-12-00994-s001.zip]

Archive with 3 entries (3 files):
- MATERIAL AND METHODS.pdf
- Supplemental Table S1.pdf
- Supplemental Table S2.pdf
